# Supplementary material for: Gene expression of the IGF pathway family distinguishes subsets of gastrointestinal stromal tumors wild type for KIT and PDGFRA
Source: Cancer Med. 2013 Feb 3;2(1):21–31. doi: 10.1002/cam4.57 (PMC3797556; doi:10.1002/cam4.57)
Supplement: Table S1. — Specimen numbers stratified by gene expression cluster, KIT/PDGFRA genotype, and tumor location. [file cam0002-0021-SD1.xlsx]

## Sheet: Supplementary Table 1
	Supplementary Table 1. Specimen numbers stratified by gene expression cluster, KIT/PDGFRA genotype, and tumor location.
	Primary Tumor Site
Cluster Group	Small intestine	Stomach	Colon	Rectum	Esophagus	Omentum	Duodenum	Pelvis	Abdominal	Unknown	Total
KIT_1	16	4	1	0	0	0	0	0	0	3	24
exon 9	2	1	1	0	0	0	0	0	0	1	5
exon 11	14	3	0	0	0	0	0	0	0	2	19
KIT_3	1	12	0	1	1	1	0	0	0	2	18
exon 9	1	0	0	0	0	0	0	0	0	1	2
exon 11	0	12	0	1	1	1	0	0	0	1	16
KIT_1 and 3	17	16	1	1	1	1	0	0	0	5	42
exon 9	3	1	1	0	0	0	0	0	0	2	7
exon 11	14	15	0	1	1	1	0	0	0	3	35
PDGFRA_2	0	10	0	0	0	1	0	0	0	0	11
exon 12	0	1	0	0	0	1	0	0	0	0	2
exon 18	0	9	0	0	0	0	0	0	0	0	9
Adult_WT_3, 4 and 5	9	19	5	1	1	1	1	1	1	20	59
Adult_WT_3	4	2	1	1	1	0	0	0	0	5	14
Adult_WT _4	3	15	0	0	0	1	1	0	0	13	33
Adult_WT _5	2	2	4	0	0	0	0	1	1	2	12
Pediatric_WT_4 and 5	1	3	1	0	0	0	0	0	0	1	6
Pediatric_WT_4	1	3	0	0	0	0	0	0	0	1	5
Pediatric_WT_5	0	0	1	0	0	0	0	0	0	0	1
Total	27	48	7	2	2	3	1	1	1	26	118
