# Supplementary material for: Gene expression of the IGF pathway family distinguishes subsets of gastrointestinal stromal tumors wild type for KIT and PDGFRA
Source: Cancer Med. 2013 Feb 3;2(1):21–31. doi: 10.1002/cam4.57 (PMC3797556; doi:10.1002/cam4.57)
Supplement: Table S2. — P-values associated with gene expression levels, stratified by cluster group and KIT/PDGFRA genotype. [file cam0002-0021-SD2.xlsx]

## Sheet: Supplementary Table 2
	Supplementary Table 2.
	p-values associated with gene expression levels, stratified by cluster group and KIT/PDGFRA genotype.
	IGF1R
		1 (KIT)	2 (PDGFRA)	3 (KIT)	3 (WT)	4 (WT)	5 (WT)
	1 (KIT)		0.22855	0.0464171	0.753668	3.27966e-06	0.000402764
	2 (PDGFRA)			0.00102546	0.159761	0.00133347	0.0180147
	3 (KIT)				0.0745225	3.64703e-05	0.00174952
	3 (WT)					0.000271773	0.00647104
	4 (WT)						0.252423
	5 (WT)
	KIT
		1 (KIT)	2 (PDGFRA)	3 (KIT)	3 (WT)	4 (WT)	5 (WT)
	1 (KIT)		0.00603052	0.416858	0.17099	0.0219072	1.13589e-05
	2 (PDGFRA)			0.000417557	0.000231266	0.000485662	4.56577e-05
	3 (KIT)				0.514802	0.142724	3.35828e-07
	3 (WT)					0.424151	4.05006e-07
	4 (WT)						2.54253e-06
	5 (WT)
	PDGFRA
		1 (KIT)	2 (PDGFRA)	3 (KIT)	3 (WT)	4 (WT)	5 (WT)
	1 (KIT)		4.9022e-10	0.00172024	0.0216714	0.134962	0.000561012
	2 (PDGFRA)			4.56689e-07	2.90101e-05	4.4915e-14	5.18005e-06
	3 (KIT)				0.610166	0.00841025	0.309818
	3 (WT)					0.0209444	0.309394
	4 (WT)						0.143576
	5 (WT)
	IGF1
		1 (KIT)	2 (PDGFRA)	3 (KIT)	3 (WT)	4 (WT)	5 (WT)
	1 (KIT)		5.93005e-08	0.735323	0.929411	0.000429682	0.0276064
	2 (PDGFRA)			2.57975e-06	2.24739e-05	9.15989e-08	0.0400872
	3 (KIT)				0.705175	0.00349864	0.0633533
	3 (WT)					0.00521516	0.091483
	4 (WT)						0.199872
	5 (WT)
	IGF2
		1 (KIT)	2 (PDGFRA)	3 (KIT)	3 (WT)	4 (WT)	5 (WT)
	1 (KIT)		0.0307418	0.351324	1.39776e-06	0.342767	0.0125228
	2 (PDGFRA)			0.230562	0.00973396	0.539098	0.00503746
	3 (KIT)				9.7519e-05	0.746036	0.015622
	3 (WT)					7.17305e-05	3.88869e-05
	4 (WT)						0.116205
	5 (WT)
	INSR
		1 (KIT)	2 (PDGFRA)	3 (KIT)	3 (WT)	4 (WT)	5 (WT)
	1 (KIT)		0.35502	9.09307e-05	0.000247364	0.0103351	0.681902
	2 (PDGFRA)			0.0244655	0.0388843	0.0287847	0.662977
	3 (KIT)				0.384446	0.0565752	0.00805917
	3 (WT)					0.0441513	0.013877
	4 (WT)						0.0370117
	5 (WT)
	IRS1
		1 (KIT)	2 (PDGFRA)	3 (KIT)	3 (WT)	4 (WT)	5 (WT)
	1 (KIT)		4.35687e-06	0.373005	0.793628	0.95731	0.478402
	2 (PDGFRA)			1.78015e-05	0.000206183	2.65595e-08	0.000800616
	3 (KIT)				0.44966	0.423864	0.0895289
	3 (WT)					0.835904	0.327085
	4 (WT)						0.445134
	5 (WT)
	IRS2
		1 (KIT)	2 (PDGFRA)	3 (KIT)	3 (WT)	4 (WT)	5 (WT)
	1 (KIT)		0.948377	0.869104	0.110586	0.0766104	0.034005
	2 (PDGFRA)			0.883919	0.291984	0.243179	0.1593
	3 (KIT)				0.527494	0.123833	0.0694166
	3 (WT)					0.0631945	0.0720121
	4 (WT)						0.119491
	5 (WT)
	CDH2
		1 (KIT)	2 (PDGFRA)	3 (KIT)	3 (WT)	4 (WT)	5 (WT)
	1 (KIT)		0.0404088	0.451488	0.384482	3.48208e-07	0.00570964
	2 (PDGFRA)			0.204537	0.0590988	7.301e-05	0.046681
	3 (KIT)				0.912101	5.38529e-05	0.0227133
	3 (WT)					0.000112028	0.0363562
	4 (WT)						0.109489
	5 (WT)
	LHX2
		1 (KIT)	2 (PDGFRA)	3 (KIT)	3 (WT)	4 (WT)	5 (WT)
	1 (KIT)		0.53824	0.852893	0.462247	0.00374289	0.103984
	2 (PDGFRA)			0.51479	0.166067	0.0462929	0.264284
	3 (KIT)				0.666615	0.0176536	0.191712
	3 (WT)					0.0331519	0.253169
	4 (WT)						0.114137
	5 (WT)
	NEFL
		1 (KIT)	2 (PDGFRA)	3 (KIT)	3 (WT)	4 (WT)	5 (WT)
	1 (KIT)		0.490899	0.500691	0.0832129	0.00676102	0.0542274
	2 (PDGFRA)			0.838754	0.236707	0.0638671	0.192227
	3 (KIT)				0.151906	0.0259456	0.114286
	3 (WT)					0.12262	0.590469
	4 (WT)						0.208585
	5 (WT)
	KIRREL3
		1 (KIT)	2 (PDGFRA)	3 (KIT)	3 (WT)	4 (WT)	5 (WT)
	1 (KIT)		0.828313	0.23092	0.384854	0.0422454	0.127778
	2 (PDGFRA)			0.0047664	0.517271	0.152104	0.290559
	3 (KIT)				0.0763634	0.070725	0.0994652
	3 (WT)					0.157691	0.42771
	4 (WT)						0.179605
	5 (WT)
	CD34
		1 (KIT)	2 (PDGFRA)	3 (KIT)	3 (WT)	4 (WT)	5 (WT)
	1 (KIT)		3.4085e-06	3.02667e-10	3.38611e-07	0.000206602	0.0700579
	2 (PDGFRA)			0.000469335	0.00418821	0.0753587	0.0369405
	3 (KIT)				0.53515	0.556794	1.11917e-05
	3 (WT)					0.343754	0.000444622
	4 (WT)						0.013801
	5 (WT)
	HIF1
		1 (KIT)	2 (PDGFRA)	3 (KIT)	3 (WT)	4 (WT)	5 (WT)
	1 (KIT)		0.267428	0.0417733	0.115857	2.14586e-05	5.62317e-07
	2 (PDGFRA)			3.97462e-05	0.538548	0.00583954	0.000433818
	3 (KIT)				0.000495375	4.72071e-06	4.0235e-07
	3 (WT)					0.0107314	0.000688182
	4 (WT)						0.0716886
	5 (WT)
